# Supplementary material for: The Association between Lead Exposure and Bone Mineral Density in Childhood and Adolescence: Results from NHANES 1999–2006 and 2011–2018
Source: Nutrients. 2022 Apr 6;14(7):1523. doi: 10.3390/nu14071523 (PMC9003082; doi:10.3390/nu14071523)
Supplement: Supplementary file 1 [file nutrients-14-01523-s001.zip]

Archive with 1 entries (1 files):
- nutrients-1654257-SI.pdf
